# Supplementary material for: Autologous microfragmented adipose tissue and leukocyte-poor platelet-rich plasma combined with hyaluronic acid show comparable clinical outcomes for symptomatic early knee osteoarthritis over a two-year follow-up period: a prospective randomized clinical trial
Source: Eur J Orthop Surg Traumatol. 2022 Aug 23;33(5):1895–904. doi: 10.1007/s00590-022-03356-2 (PMC10275803; doi:10.1007/s00590-022-03356-2)
Supplement: Supplementary file 1 — Supplementary file1 (XLSX 33 kb) [file 590_2022_3356_MOESM1_ESM.xlsx]

## Sheet: CELLULAR MATRIX
ID		SURNAME	Età	Gender	KNEE Site	TEGNER PREINJ	TEGNER PREOP	MARX PREOP	IKDCPREOP	KOOS Symptoms preop	KOOS Pain preop	KOOS Sports preop	KOOS QOL preop	KOOS ADL preop	VAS PREOP	TEGNER 6M	MARX 6M	IKDC 6M	KOOS Symptoms 6M	KOOS Pain 6M	KOOS Sports 6M	KOOS QOL 6M	KOOS ADL 6M	VAS 6M	TEGNER 12M	MARX 12M	IKDC 12M	KOOS Symptoms 12M	KOOS Pain 12M	KOOS Sports 12M	KOOS QOL 12M	KOOS ADL 12M	VAS 12M	TEGNER 24M	MARX 24M	IKDC 24M	KOOS Symptoms 24M	KOOS Pain 24M	KOOS Sports 24M	KOOS QOL 24M	KOOS ADL 24M	VAS 24M
1		FALLENI	52	M	L	6	6	8	59.77	71	78	60	56	93	5	6	6	63	79	81	60	63	93	1.6	6	8	69	89	86	60	75	99	0.8	6	12	47.13	64	72	82	55	69	3
2		BATTISTUTTA	77	F	R	4	2	0	32.18	61	72	40	25	60	5	3	0	70	75	88	40	69	93	2.2	3	0	64	86	72	30	31	90	0.8	1	0	73.56	75	94	84	65	75	2.7	Sta bene ma ha fatto protesi
3		DELLANTONIO	73	F	L	5	2	0	49.43	64	61	35	38	66	3	3	0	80	82	80	50	60	97	0.8	3	0	83.91	100	100	100	94	99	1.6	3	0	85.06	100	92	96	65	88	2
4		VIVIANI	44	M	L	7	4	12	78.16	82	94	65	50	99	3	7	15	96	64	50	50	63	46	5.6	7	15	100	90	60	80	60	70	4	5	12	83.9	89	92	94	70	75	2
5		DE GOBBI	43	M	L	9	7	12	95.4	89	97	90	100	100	1	7	12	96.5	96	100	100	94	100	0	8	9	93	93	97	85	94	99	0	7	9	93.1	89	100	91	85	94	0.4
6		GHIRARDINI	78	F	BILAT (L)	2	2	0	56.96	82	81	58	31	87	4	1	0	26.4	50	44	0	31	37	5.6	1	0	36.78	54	47	5	19	44	4.6	1	0	40	51	49	8	19	40	4
7		GHIRARDINI	78	F	BILAT (R)	2	2	0	57	82	81	58	31	87	4	1	0	26	50	44	0	31	37	5.2	1	0	36.78	54	47	5	19	44	4.6	1	0	40	51	49	8	19	40	4
8		GAZZANO	76	F	BILAT (L)	3	2	0	65.52	71	92	15	38	88	3.5	1	0	63.86	93	97	45	44	89	1.6	1	0	54	64	92	0	75	91	0	2	0	28.74	68	83	72	65	44	4.25
9		GAZZANO	76	F	BILAT (R)	3	2	0	65.52	71	92	15	38	88	3.5	1	0	62.65	89	100	25	81	85	0.8	1	0	54	64	92	0	75	91	0	2	0	28.74	68	83	72	65	44	4.25
10		SAMMARRUCA	75	M	BILAT (L)	3	3	0	63.22	75	72	40	44	65	4.5	2	0	56.32	82	81	45	63	74	2.4	3	8	48	75	72	35	56	62	2.2	2	6	30	62	67	28	43	51	3.6
11		SAMMARRUCA	75	M	BILAT (R)	3	3	0	63.22	75	72	40	44	65	4.5	2	0	56.32	82	81	45	63	74	2.4	3	8	48	75	72	35	56	62	2.2	2	6	30	62	67	28	43	51	3.6
12		BRAGANTE	70	M	BILAT (L)	3	1	0	57.47	89	97	70	94	99	2.5	3	0	49.4	68	72	30	50	75	3.2	2	0	33	57	64	20	31	54	5.8	3	0	36.78	68	58	57	35	38	5.4
13		BRAGANTE	70	M	BILAT (R)	3	1	0	57.47	89	97	70	94	99	2.5	3	0	49.4	68	72	30	50	75	3.2	2	0	33	57	64	20	31	54	5.8	3	0	36.78	68	58	57	35	38	5.4
14		BOCCONE	58	F	BILAT (L)	4	4	0	39.08	71	44	35	38	46	5.5	3	0	44	75	69	30	38	81	6.4	7	0	55	89	72	60	63	86	4.2	4	0	44.83	71	67	79	40	44	6.2
15		BOCCONE	58	F	BILAT (R)	4	4	0	39.08	71	44	35	38	46	5.5	3	0	44	75	69	30	38	81	6.4	7	0	55	89	72	60	63	86	4.2	4	0	44.83	71	67	79	40	44	6.2
16		MAGNANI	47	M	BILAT (L)	7	6	6	66.67	82	86	60	75	87	2.5	4	6	65.52	79	83	55	69	84	1.8	4	3	64	75	81	55	63	81	2	7	12	60.92	79	78	69	40	75	2
17		MAGNANI	47	M	BILAT (R)	7	6	6	66.67	82	86	60	75	87	2.5	4	6	65.52	79	83	55	69	84	1.8	4	3	64	75	81	55	63	81	2	7	12	60.92	79	78	69	40	75	2
18		MICHELETTI	61	F	BILAT (L)	3	3	0	46	82	61	30	38	56	6.75	3	0	36.71	79	81	35	35	77	4.4	3	0	80	80	35	35	35	80	5	2	0	52.87	93	97	93	55	38	2.8
19		MICHELETTI	61	F	BILAT (R)	3	3	0	43	82	61	30	38	54	0	3	0	36.71	79	81	35	25	77	4.4	3	0	80	80	35	35	35	80	5	2	0	52.87	93	97	93	55	38	2.8
20		VIRGILIO	56	M	R	7	6	3	49.43	61	72	45	88	99	0.25	4	0	33.33	64	47	50	63	50	5.6	5	3	56	89	72	55	75	75	3.8	3	9	50.57	68	94	88	75	88	7
21		LAGALLA	47	M	BILAT (L)	7	3	0	52.87	79	83	45	38	90	6	3	0	50.57	82	92	65	38	82	2.6	3	0	62	82	86	50	38	88	3.8	3	0	52.87	79	92	88	70	56	3.6
22		LAGALLA	47	M	BILAT (R)	7	3	0	52.87	79	83	45	38	90	6	3	0	50.57	82	92	65	38	82	2.6	3	0	62	82	86	50	38	88	3.8	3	0	52.87	79	92	88	70	56	3.6
23		TESSARI	45	F	R	1	1	0	72.41	96	78	95	88	100	1.25	4	8	94	100	100	100	100	100	0	3	15	80	80	96	100	100	100	0.8	2	8	97.7	100	100	100	90	100	1
24		BORGIANI	59	F	BILAT (L)	4	3	0	24.14	36	33	0	25	43	7	2	1	35	71	64	5	31	71	1.6	3	2	69	89	86	50	75	88	1.8	3	0	19.54	39	22	38	0	19	7.5
25		BORGIANI	59	F	BILAT (R)	4	3	0	24.14	36	33	0	25	43	7	2	1	35	71	64	5	31	71	1.6	3	2	69	89	86	50	75	88	1.8	3	0	20	39	22	38	0	19	8
26		SECCHIATI	60	M	BILAT (L)	6	3	0	56.32	71	81	55	44	91	5.25	4	4	65	93	92	40	67	96	7.4	4	11	62	71	67	40	50	72	5.8	4	2	66.67	75	72	87	55	56	6.4
27		SECCHIATI	60	M	BILAT (R)	6	3	0	56.32	71	81	55	44	91	5.25	4	4	65	93	92	40	67	96	7.4	4	11	62	71	67	40	50	72	5.8	4	2	66.67	75	72	87	55	56	6.4
28		DELLANTONIO	73	F	R	5	2	0	49	64	61	35	38	66	3	1	0	89	93	97	80	88	93	0.4	1	0	90	95	100	80	90	95	0.4	3	0	85.06	100	92	96	65	88	2
29		NARDONE	59	M	R	3	3	0	43	79	61	40	56	81	4.25	3	0	79	64	78	80	69	94	1.8	3	0	80	64	81	80	75	94	0	3	0	85	70	93	87	77	98	0
30		COMELLI	70	F	BILAT(L)	4	2	0	32.18	61	72	40	25	60	5	2	0	37	75	88	40	69	93	2.2	3	0	64	86	72	30	31	90	0.8	3	0	55	79	70	35	34	93	2
31		COMELLI	70	F	BILAT(R)	4	2	0	32.18	61	72	40	25	60	5	2	0	70	75	88	40	69	93	2.2	3	0	64	86	72	30	31	90	0.8	3	0	55	79	70	35	34	93	2
32		D'AMORE	68	M	BILAT(L)	5	2	0	49.43	64	61	35	38	66	3	2	0	49	36	58	15	38	63	4	2	0	48	75	72	35	56	62	2	3	0	50	69	42	63	57	65	3
33		D'AMORE	68	M	BILAT(R)	5	2	0	49.43	64	61	35	38	66	3	2	0	49	36	58	15	38	63	4	2	0	48	75	72	35	56	62	2	3	0	50	69	42	63	57	65	3
34		FRERINI	68	M	BILAT(L)	7	2	12	72.41	75	72	40	44	65	3	2	8	60	82	96	74	55	81	5.2	2	8	80	90	60	80	60	70	4	3	12	85.06	100	94	97	85	94	1
35		FRERINI	68	M	BILAT(R)	7	2	12	72.41	75	72	40	44	65	3	2	8	60	82	96	74	55	81	5.2	2	8	80	90	60	80	60	70	4	3	12	85	100	94	97	85	94	1
36		OLIVA	44	M	R	2	2	0	78.16	89	94	65	50	88	3	3	0	80	64	50	40	63	46	2.4	3	0	97	96	97	85	94	99	0	5	12	98.85	100	100	100	100	100	0
37		LASELVA	63	M	BILAT (L)	2	2	0	57	82	81	58	31	87	4	2	0	26	50	44	0	31	37	5.2	2	0	36.78	54	47	5	19	44	4.6	3	12	78.16	86	94	94	85	88	2	Sta bene ma ha fatto artroscopia e Lipogems perché il ginocchio si bloccava
38		LASELVA	63	M	BILAT (R)	2	2	0	57	82	81	58	31	87	4	2	0	26	50	44	0	31	37	5.2	2	0	36.78	54	47	5	19	44	4.6	3	12	78.16	86	94	94	85	88	2
39		CASTELLI	57	F	BILAT (L)	3	2	0	65.52	71	92	15	38	88	3.5	1	0	62.65	89	100	25	81	85	0.8	1	0	54	64	92	0	75	91	0	1	0	45	60	87	0	69	75	3
40		CASTELLI	57	F	BILAT (R)	3	2	0	65.52	71	92	15	38	88	3.5	1	0	62.65	89	100	25	81	85	0.8	1	0	54	64	92	0	75	91	0	1	0	45	60	87	0	69	75	3

## Sheet: LIPOGEMS
N°	SURNAME	NAME	Anni	sex	SMOKER	DRUGS	KNEE (SIDE)	TEGNER PREOP	MARX PREOP	IKDCPREOP	Symptoms	Pain	ADL	Sports	QOL	VAS PREOP	TEGNER 6M	MARX 6M	IKDC 6M	Symptoms	Pain	ADL	Sports	QOL	VAS 6M	TEGNER 12M	MARX 12M	IKDC 12M	Symptoms	Pain	ADL	Sports	QOL	VAS 12M	TEGNER 24M	MARX 24M	IKDC 24M	Symptoms	Pain	ADL	Sports	QOL	VAS 24M
1	Magnani	Corrado	81 anni	M	NO	YES	R	3	0	56.8	75	78	63	100	19	2	6	0	69.1	64	53	44	20	25	6.4	2	0	74	64	53	44	20	25	7.3	3	0	43.68	64	53	44	20	25	8.2
2	Ciserani	Roberto	48 anni	M	YES	NO	BILAT (L)	4	12	36.78	50	69	68	25	25	4.75	2	0	36.78	50	69	68	25	25	3.8	2	0	36.78	50	69	68	25	25	3.8	2	0	30	45	50	60	18	10	8
3	Ciserani	Roberto	48 anni	M	YES	NO	BILAT (R)	4	12	36.78	50	69	68	25	25	4.75	2	0	36.78	50	69	68	25	25	3.8	2	0	36.78	50	69	68	25	25	3.8	2	0	30	45	50	60	18	10	8
4	Leggieri	Gianpiero	53 anni	M	NO	NO	BILAT	7	2	73.56	86	78	69	82	45	4.8	7	6	60.92	82	97	100	85	50	3.84	7	6	60.92	76	89	97	85	50	3.84	7	6	69	80	96	100	85	55	4
5	Piccinini	Giuliana	71 anni	F	NO	YES	R	2	1	40.23	75	58	53	0	25	8.4	3	0	45.57	57	84	76	0	63	5.75	3	0	45.57	57	84	76	0	63	5.75	3	0	45.57	57	84	76	0	63	5.75
6	Virgilio	Angelo	54 anni	M	NO	NO	BILAT	4	0	45	93	89	87	70	88	3.4	7	0	54.02	82	86	87	50	94	2.5	5	0	74.71	93	97	97	94	100	0.75	6	3	49.43	61	72	99	45	88	1
7	Morello	Chiara	22 anni	F	YES	YES	BILAT	3	12	74	93	94	99	85	50	0.6	3	8	88.51	96	94	100	90	88	1.2	3	8	63.22	93	78	96	70	56	4	3	0	37.93	75	67	75	17	38	4.2
8	Marini	Maria Adelaide	71 anni	F	YES	NO	L	3	1	36.78	68	58	65	50	50	5.25	2	0	54.02	71	69	74	50	63	3.2	3	0	78.16	100	94	100	92	81	3.2	3	0	78.49	98	95	100	92	80	3.4
9	Lanzara	Andrea	41 anni	M	NO	NO	BILAT	2	4	40.23	89	78	87	10	19	5	3	8	71.26	86	86	88	55	50	1.92	3	8	59.3	100	89	93	30	50	3.4	3	8	60.47	98	91	95	28	51	3.2
10	De Bianchi	Silvia	56 anni	F	NO	YES	L	6	16	49.25	60	58	77	45	42	4	4	0	59.77	79	72	84	50	50	2.8	4	0	63.22	71	78	84	45	50	2.8	8	0	68.97	82	92	99	60	75	1
11	Vallarino	Antonio	61 anni	M	NO	NO	BILAT	8	1	68.97	82	81	84	40	13	8.25	4	5	77.01	93	81	99	80	81	0.8	4	0	74.71	79	89	100	75	38	1.2	4	0	72.25	81	89	100	77	40	1.7
12	Belleri	Maria	70 anni	F	NO	NO	R	1	0	46.57	75	75	71	40	50	7	2	0	57.47	86	89	94	55	81	2.5	1	0	72.41	100	100	100	60	100	2.1	3	0	54.02	75	58	71	55	63	3.1
13	Djobaze	Irene	87 anni	F	NO	YES	R	4	0	48.2	24	44	60	25	38	4.2	2	0	65.52	93	97	97	0	94	2	2	0	59.77	82	92	84	25	81	2.5	2	0	32.18	46	53	65	25	44	3
14	Garavelli	Gloria	61 anni	F	NO	NO	BILAT	4	0	26.51	43	33	44	0	19	5.5	3	0	77.1	93	94	94	80	63	1.8	4	0	81.61	96	100	97	90	81	0	4	0	80.9	95	100	98	93	82	0
15	Citterio	Fiorangela	61 anni	F	NO	NO	BILAT	2	0	41.38	68	56	57	35	50	5.5	3	0	55.7	82	69	78	50	50	3.2	1	0	35.44	54	47	47	50	44	7.4	2	0	42.57	52	46	46	52	45	1.9
16	Martinengo	Angelo	74 anni	M	NO	NO	BILAT	4	8	85.06	86	86	97	95	100	0.25	8	6	97.7	96	100	100	90	81	1	8	8	90	93	100	100	95	94	0.25	8	7	87.36	89	94	100	88	88	0.5
17	Da Conceicao	Maria Elsa	70 anni	F	NO	NO	BILAT	1	0	37.93	44	74	25	44	30	7.5	3	0	32.18	71	50	53	20	19	7	2	0	49.4	68	61	75	75	75	6.4	2	0	44.89	68	61	75	75	75	6.4
18	Virgilio	Angelo	55 anni	M			BILAT	7	0	54.02	82	86	87	50	94	2.5	5	0	74.71	93	97	97	94	100	0.75	5	0	66.67	64	58	90	56	75	9.5	4	0	33.33	64	47	50	50	63	9
19	Grosso	Franco	65 anni	M	NO	YES	BILAT	4	0	31.56	50	58	71	35	56	7.5	1	0	46.37	43	19	71	35	56	6	1	0	20.69	43	19	71	35	56	7.4	1	0	22.8	45	23	74	32	57	6.9
20	Goffi	Roberto	68 anni	M	NO	YES	BILAT	4	0	66.67	46	86	75	35	31	5	4	0	33.33	46	72	65	20	19	3	4	0	66.67	46	86	75	35	31	4	4	0	65.2	41	84	79	36	32	4.3
21	Vallivero	Anna Maria	65 anni	F	NO	YES	BILAT	1	0	39.08	46	56	65	30	44	5.25	1	0	28.74	61	61	57	25	44	2.8	1	0	44.83	75	78	82	20	63	2.4	3	4	68.97	71	72	79	70	75	1.8
22	Auricchio	Emilia	69 anni	F	NO	YES	L	3	12	73.56	79	75	74	50	56	4	3	0	65.52	100	94	93	55	75	2.5	3	0	60.4	86	89	88	15	50	3	1	0	51.9	100	100	100	100	100	3
23	Cristani	Roberta	54 anni	F	NO	NO	BILAT	5	5	82.76	82	92	97	90	88	6	4	0	63.22	100	86	82	50	69	0	4	4	77.1	100	92	97	60	75	0.25	3	3	71.26	82	86	96	70	88	1.5
24	Barone	Adriana	64 anni	F	NO	NO	BILAT	2	0	33.33	57	44	60	15	38	5.5	2	0	38.96	65	60	70	25	50	5.5	2	0	38.96	65	60	70	25	50	5.5	2	0	41.5	67	58	71	28	59	4.9
25	De Simone	Fortunata	67 anni	F	NO	NO	BILAT	3	0	22.99	46	67	53	35	6	5.5	2	0	63.29	96	97	85	0	69	5.25	2	0	22.99	57	33	50	0	19	6.5	2	0	25.9	56	35	54	23	22	7.1
26	Marengo	Liana	82 anni	F			BILAT	3	0	64.37	68	78	84	0	69	3.25	4	0	69	75	80	81	93	25	3	4	0	74	85	85	90	91	30	2.8	4	0	70	83	79	92	87	26	3
27	Claus	Cinzia	55 anni	F	NO	NO	BILAT	2	4	63.22	79	94	82	75	8	4.25	2	0	77.1	86	89	94	80	75	3.5	5	4	96.55	100	100	100	90	100	0	5	6	98.2	100	100	100	95	100	0
28	Boglione	Enrico	64 anni	M	NO	YES	R	4	2	55	64	44	43	10	13	5.1	4	4	61	68	69	79	15	25	4.3	5	6	65	70	71	92	23	33	4	5	6	72	69	75	95	27	31	4
29	Tatti	Andrea	48 anni	F	NO	NO	BILAT	10	16	50.57	50	69	91	40	25	2.25	10	16	55	60	75	96	51	30	2	10	16	54	67	81	100	55	28	1.9	10	16	67	74	85	92	49	20	2
30	Fanani	Alessandra	56 anni	F	NO	YES	BILAT	7	11	37.93	71	67	69	20	0	7.5	6	8	78.16	89	94	99	70	56	7	4	13	75.34	89	100	97	85	81	1	4	14	82.59	95	100	99	92	86	1
31	Fioramonti	Matteo	44 anni	M	NO	NO	L	2	3	14.94	68	36	25	0	6	5	2	0	42.8	82	83	68	0	13	2.5	4	8	64.9	85	90	70	25	20	3	4	8	62.3	84	78	83	21	20	3
32	Cerliani	Maria	83 anni	F	NO	YES	BILAT	1	0	21.84	71	28	25	0	13	8.5	1	0	11.49	75	25	16	0	0	11.5	1	0	13	72	26	18	0	15	10.5	1	0	12	70	22	17	0	18	10
33	Bollo	Enrico	55 anni	M	NO	YES	BILAT	2	2	32	39	42	40	25	31	6.8	2	0	36	42	47.8	49.3	38	40	4.3	3	1	33.33	54	58	59	25	44	3.8	4	0	44.83	64	64	72	40	50	4.1
34	Bandinelli	Michele	68 anni	F	NO	NO	BILAT	2	4	58.6	79	69	93	50	44	5.2	3	4	63.86	86	72	76	65	50	4.3	4	5	53.01	71	69	82	60	56	4	4	5	55	70	70	65	81	58	4
35	Auricchio	Emilia	70 anni	F	NO	YES	L	3	0	38	86	89	88	15	50	7.5	1	0	51.9	100	100	100	100	100	3.5	1	0	53.01	89	97	93	25	44	4.8	1	0	55	91	96	95	22	47	4.6
36	Manni	Carla	60 anni	F	NO	YES	L	4	0	36.7	46	47	41	5	25	5.25	3	0	45.98	61	61	63	25	25	4.5	3	0	54	63	65	70	30	30	4	3	0	59	65	65	71	30	28	4
37	Giorcelli	Silvano	73 anni	M	NO	YES	BILAT	1	4	36.8	71	61	57	20	19	5.3	1	4	37.93	82	100	84	75	63	6.2	1	5	43.4	85	98	86	79	65	5.8	2	5	49	87	100	92	80	76	4.9
38	Luini	Dario Pieremilio	65 anni	M	NO	YES	BILAT	2	0	69.4	86	69	72	55	56	4	3	0	75.86	93	97	100	85	63	2.1	3	0	81.6	95	100	100	85	65	2	3	0	80.4	93	99	97	86	70	2
39	Di Maria	Claudio	65 anni	M	NO	NO	R	3	2	41	49	61	65	36	34	7.2	3	2	52	55	64	71	40	39	6.5	3	2	49	50	58	59	26	36	6.9	3	2	45	41	52	55	20	30	7.5
40	Targioni	Maria Grazia	86 anni	F	NO	YES	BILAT	2	0	62.07	86	92	93	0	69	1.75	2	0	22.99	43	47	59	0	31	6.3	2	0	40.23	75	72	93	25	81	4	2	0	63.22	75	72	93	25	81	2
